# Supplementary material for: HSV1716 Prevents Myeloma Cell Regrowth When Combined with Bortezomib In Vitro and Significantly Reduces Systemic Tumor Growth in Mouse Models
Source: Viruses. 2023 Feb 22;15(3):603. doi: 10.3390/v15030603 (PMC10059747; doi:10.3390/v15030603)
Supplement: Supplementary file 1 [file viruses-15-00603-s001.zip]

Archive with 1 entries (1 files):
- viruses-2218930-supplementary.pdf
